# Supplementary material for: Machine learning recovers folk classification of Banisteriopsis caapi from herbarium leaves an ayahuasca liana
Source: iScience. 2026 Apr 15;29(5):115753. doi: 10.1016/j.isci.2026.115753 (PMC13145879; doi:10.1016/j.isci.2026.115753)
Supplement: Table S1. Collection metadata for folk types of Banisteriopsis caapi and Diplopterys cabrerana [file mmc2.xlsx]

## Sheet: Planilha1
Table S1. Collection metadata for folk types of Banisteriopsis caapi and Diplopterys cabrerana
Folk type / Taxa	Final number of plants	Final number of plants	Initial number of photos	Final number of photos	Collection date	Voucher	State	City	Origin	Informations
Arara	1	1	40	34	2020-11-05	Santos 86	RJ	Petrópolis	Cultivado	Liana, plant with thick and elongated leaves, prominently yellow main vein; yellow and very bitter brew. Atlantic Forest.
Cabi	10	4	236	60	05/11/2020, 09/07/2019, 10/07/2019	Santos 85	RJ	Petrópolis	Cultivado	Liana, plant with very closely spaced cylindrical nodes, becoming more distant toward the apex; thick, somewhat rounded leaves with numerous veins; thick bark and orange inner bark.
						Oliveira 3682	PA	Santa Izabel	Nativo	Liana without visible nodes. Gigantic individual, weighing over 500 kg, with extensive rooting at the nodes that touch the ground. Grows in flat, sandy soil. Occurs in secondary upland Amazonian forest, forming a population with many individuals, locally referred to in Santo Daime religious terminology as a “Reinado”.
						Oliveira 3697A	PA	Colares	Cultivado	Liana with visible nodes. Woody, twining liana with swollen nodes. Cultivated in home gardens as protection against the “evil eye” in a region of former quilombo communities.
						Oliveira 3697B	PA	Colares	Cultivado	Liana with nodes. Woody, twining liana with swollen nodes. Cultivated in home gardens for protection against the “evil eye” in a region of former quilombo communities.
Caupuri	13	11	404	176	11/04/2018, 10/07/2019, 03/05/2019, 18/12/2019, 21/03/2019, 04/08/2019, 08/09/2019, 05/11/2019	Oliveira 3699	PA	Concórdia do Pará	Cultivado	Woody liana with swollen nodes. Cultivated for protection against the “evil eye” and for medicinal use.
						Oliveira 3702	PA	Concórdia do Pará	Nativo	Woody liana with swollen nodes. Cultivated for protection against the “evil eye” and for medicinal use.
						Santos 63	GO	Alto Paraíso	Cultivado	Liana with nodes, green leaves with yellow veins, pink flowers when young and white when mature, with fruits.
						Santos 87	RJ	Petrópolis	Cultivado	Liana, plant similar to Cabi Rosário, with thick, somewhat rounded leaves with numerous veins, thick bark and orange inner bark, but without nodes.
						Oliveira 3448	GO	Cavalcante	Cultivado	Twining, woody liana with swollen nodes and long internodes, that is, with fewer swollen nodes.
						Oliveira 3449	GO	Cavalcante	Cultivado	Twining, woody liana with swollen nodes and typically short internodes, that is, globose and closely spaced nodes.
						Oliveira 3651	DF	Sobradinho	Cultivado	Twining liana cultivated for ayahuasca brew production. Single individual without flowers. Stem with swollen nodes.
						Oliveira 3783	GO	Alto Paraíso	Cultivado	The informant has regular contact with the Huni Kuin. According to him, this plant is known by these Indigenous people as "Tucu Huni." He mentions that not all shamans like to use this type of liana because it causes intense cleansing. Among Brazilian religious groups, it is known as Caupuri.
						Oliveira 3794	GO	Alto Paraíso	Cultivado	Woody, gigantic, twining liana with swollen nodes. Roots at the nodes when in contact with the soil. Used in the production of ayahuasca brew. The plant has been cultivated for 35 years.
						Oliveira 3799	GO	Alto Paraíso	Cultivado	Woody, twining liana with swollen nodes. Used in the production of ayahuasca brew.
						Oliveira 3890	DF	Sobradinho	Cultivado	Woody, twining liana cultivated for the production of ayahuasca brew.
Caupuri-de-nós-longos (Spruce)	1	1	88	62	2020-11-05	Santos 78	RJ	Petrópolis	Cultivado	Liana with elongated, oval nodes that may become more rounded with age.
D. cabrerana	2	2	38	32	18/11/2019, 05/11/2020	Santos 82	RJ	Petrópolis	Cultivado	Commonly known as Chaliponga. Atlantic Forest environment. Liana.
						Oliveira 3791	GO	Alto Paraíso	Cultivado	According to the informant, the plant is used in the production of ayahuasca brew in Peru. Woody, twining liana. Cultivated in a rupestrian grassland area.
Hybrid	4	3	84	36	06/04/2018, 25/02/2019, 04/04/2019	Oliveira 3432	GO	São Gabriel	Híbrido	Caupuri x Tucunaca. Cultivated woody climber, likely a hybrid liana, with slightly evident or often absent swollen nodes. It is believed to have emerged spontaneously among plants with both swollen and non-swollen stem nodes.
						Oliveira 3552	DF	Gama	Híbrido	Tucunaca x Caupuri. Cultivated woody liana. Stem without swollen nodes, “smooth”. No provenance data for the seedling. Plants appear to have grown spontaneously from seeds dispersed by cultivated parent plants in the area.
						Oliveira 3623	DF	Planaltina	Híbrido	The plant shows characteristics of a spontaneous hybrid between Caupuri and Tucunaca.
Ourinho	10	9	244	126	08/12/2017, 11/04/2018, 12/08/2018, 04/04/2019, 17/04/2019, 22,06,2019, 11/07/2019	Oliveira 3395	AC	Rio Branco	Nativo	Ourinho/Peixe. Twining, right-handed (dextral), woody liana with yellow inner bark, cultivated for the production of ayahuasca brew.
						Oliveira 3446	GO	Cavalcante	Cultivado	Yellow inner bark. The informant is uncertain about the identification. Liana used in the preparation of Daime.
						Oliveira 3501	AC	Capixaba	Cultivado	Twining liana used in the preparation of ayahuasca brew. Light pink and white flowers with glands on the sepals.
						Oliveira 3619	DF	Planaltina	Cultivado	Twining liana cultivated for the preparation of ayahuasca brew. Stem with non-swollen nodes.
						Oliveira 3620	DF	Planaltina	Cultivado	Ourinho. Twining liana cultivated for the preparation of ayahuasca brew. Stem with non-swollen nodes.
						Oliveira 3621	DF	Planaltina	Cultivado	Twining liana cultivated for the preparation of ayahuasca brew. Stem with non-swollen nodes.
						Oliveira 3643	DF	Brasília	Cultivado	Woody liana cultivated for the preparation of ayahuasca (Daime) brew. The seedling originates from the Juruá region (Acre). It produces a golden-yellow sap when the stem is cut. According to the informant, the resulting brew has a stronger effect than usual.
						Oliveira 3669	TO	Palmas	Cultivado	Cultivated at the informant’s residence, located 15 km from the junction to Aparecida do Rio Negro. Twining liana used in the preparation of ayahuasca brew.
						Oliveira 3711	PA	Belém	Cultivado	Woody, twining liana cultivated for producing Santo Daime brew. Stem forms a “braid”, with yellowish inner bark
Pajezinho	2	2	74	50	05/06/2019, 3/10/2019	Oliveira 3658	DF	Paranoá	Cultivado	Plant frequently visited by carpenter bees, likely pollinators. Long, greenish fruits. Differs from other B. caapi types by its pale flowers, which are white and sometimes yellowish. Plant used in the production of ayahuasca brew.
						Oliveira 3660	DF	Sobradinho	Cultivado	Woody liana, slightly sinuous and almost shrubby, cultivated for the production of ayahuasca brew. Flowers range from light pink to beige, nearly yellow; stem with beige inner bark. Nodes are not swollen.
Quebrador	4	3	122	32	24/06/2016, 22/06/2019	Behrens 25	DF	Planaltina	Cultivado	Fraternidade Jardim de Maria. Plant cultivated in the understory, on flat terrain with clayey soil. Plant with immature green fruits and pink-colored flowers.
						Behrens 27	DF	Planaltina	Cultivado	Fraternidade Jardim de Maria. Plant cultivated in the understory, on flat terrain with clayey substrate.
						Oliveira 3672	TO	Palmas	Cultivado	The presence of fungi on the leaves is a characteristic observed by the informant when identifying this liana type. The seedling originates from Belém. The plant resembles a “tree” rather than a liana. The brew produced from this plant is very clear and strong.
Tucunaca	11	11	316	160	24/06/2016, 23/07/2018, 06/10/2018, 27/12/2018, 25/02/2019, 22/06/2019, 09/07/2019, 10/09/2019, 15/06/2019, 11/08/2019, 21/03/2020, 08/09/2020	Oliveira 3674	PA	Santa Izabel	Cultivado	The man who cultivates the plant has no specific knowledge about it but observed that the stem is “brittle.” The plant has yellow inner bark that darkens due to oxidation. Nodes are not swollen.
						Oliveira 3691	PA	Colares	Nativo	Smooth stem. Woody, twining liana with no visible nodes. Only resprouting branches were collected, as the foliage remains in the canopy. Forms a population with at least six individuals, corresponding to the same population recorded by Oliveira & Xavier 3687. The inner bark has a greenish coloration. The plant was formerly cultivated by quilombola communities for medicinal purposes and protection…
						Behrens 24	DF	Planaltina	Cultivado	Plant with immature green fruits and white and pink flowers, in which the white ones have a pink nectar guide on one of the petals. Young leaves have glands at the base of the abaxial surface.
						Santos 64	GO	Alto Paraíso	Cultivado	Liana without nodes, with flower buds.
						Oliveira 3490	GO	Alto Paraíso	Cultivado	Twining, woody liana with non-swollen stems, used in the preparation of ayahuasca brew. Flowers with white and pink petals.
						Oliveira 3518	MG	Aiuruoca	Cultivado	Woody liana cultivated for the production of ayahuasca (Daime) brew. Stem without swollen nodes, “smooth”. No provenance data for the seedling.
						Oliveira 3520	MG	Aiuruoca	Cultivado	Woody liana cultivated for the production of ayahuasca (Daime) brew. Stem without swollen nodes, “smooth”. No provenance data for the seedling.
						Oliveira 3550	DF	Gama	Cultivado	Woody liana cultivated for the production of ayahuasca (Daime) brew. Stem without swollen nodes, “smooth”. No provenance data for the seedling.
						Oliveira 3664	DF	Paranoá	Cultivado	Twining, woody liana used in the production of ayahuasca brew. Smooth stem. Pink and white flowers with yellow anthers.
						Oliveira 3710	PA	Belém	Cultivado	Woody, twining liana cultivated for producing Santo Daime brew. Nodes are not swollen.
						Oliveira 3797	GO	Alto Paraíso	Cultivado	Woody, twining liana without swollen nodes. Used in the production of ayahuasca brew.
